# Supplementary material for: International Network for Comparison of HIV Neutralization Assays: The NeutNet Report II
Source: PLoS One. 2012 May 9;7(5):e36438. doi: 10.1371/journal.pone.0036438 (PMC3348930; doi:10.1371/journal.pone.0036438)
Supplement: Table S1 — Selection and characterization of plasma samples. (A) Characterization of samples obtained from Zeptometrix. (B) and (C) Selection of blood donor samples obtained through NIBSC. Foot note: Colour code for assays: orange, indicates IC50 in the PSV (DNA) - TZMbl assay; minimum assay cut off <20. Pink, indicates IC50 in the PSV recombinant virus assay (CC), except for *(DNA used; CC not tested); blue, titer given in percentage using a 1: 30 plasma dilution (S1A) or in IC90 (S1C) in the PBMC assay (mean of 2 tests). Minimum assay cut off or negative values in white. Selected plasma samples are in bold (in Table S1B and S1C). Results are displayed for viruses tested simultaneously in two or three assays. Another 13 and 10 viruses were tested in the PSV-TZMbl and PSV recombinant assay, respectively (S1B and S1C). (XLSX) [file pone.0036438.s004.xlsx]

## Sheet: Table S1_ABC
Suppl. Table 1. Selection and Characterization of plasma samples for the NeutNet Phase II study
S1a. Characterization of samples obtained from Zeptometrix
	Virus
ARP	SF162			92RW009			DU174			92Br025			92UG024
	TZMbl	U87	PBMC	TZMbl	* U87	PBMC	TZMbl	U87	PBMC	TZMbl	U87	PBMC	TZMbl	U87	PBMC
515	340	1273	0.64	<20	22	0.49	<20	103	-0.32	60	163	0.91	152	128	-0.17
516	868	429	0.95	<20	76	0.5	<20	92	0.54	<20	55	0.7	110	68	0.02
517	968	408	0.87	<20	67	0.83	<20	59	0.29	<20	54	0.73	125	77	0.22
S1b. Selection of UK blood donor samples
	Plasma	Virus				Number of viruses neutralized / total number tested
ARP	Blood Donor	SF162		MN
		TZMbl	U87	TZMbl	U87
518	G0724067163956	387	491	128	49	11/15	12/12
	G072406735267B	192	294	190	18	2/15	2/12
	G073506119152S	124	21	146	<15	2/15	2/12
519	G0746057158836	196	222	142	52	11/15	12/12
	G074606245470X	724	124	1051	17	3/15	4/12
520	G0746067341811	304	113	231	121	10/15	10/12
	G0912067173167	<20	<15	<20	<15	0/15	0/12
	G053605721839N	170	222	222	100	7/15	5/12
	G072405242982E	<20	<15	<20	<15	0/15	0/12
	G073506291035V	83	NT	166	NT	2/15	NT
S1c. Selection of plasma samples obtained through NIBSC
	Plasma	Virus									Number of viruses neutralized / total number tested
ARP	Blood Donor	SF162			MN		AC10		NP1525
		TZMbl	U87	PBMC	TZMbl	U87	TZMbl	U87	U87	PBMC
	1087755	3157	538	40	3923	<15	<20	22	18	20	8/15	5/12
	529718x4	1495	1632	40	8098	40	<20	28	<15	20	4/15	4/12
521	543801.2	1569	953	80	2808	119	<20	45	31	<20	10/15	9/12
	1162483	356	177	<20	372	<15	33	<15	<15	<20	15/15	2/12
	25119x	401	22	<20	341	20	<20	28	20	<20	5/15	12/12
	615	1202	538	20	455	34	30	54	<15	<20	11/15	10/12
522	100791915	5820	921	160	15546	97	33	48	42	<20	15/15	12/12
Colour code for assays: orange, indicates IC50 in the PSV (DNA) - TZMbl assay; minimum assay cut off <20. Pink, indicates IC50 in the PSV recombinant virus assay (CC), except for *(DNA used; CC not tested); blue, titer given in percentage using a 1: 30 plasma dilution (S2a) or in IC90 (S2c) in the PBMC assay (mean of 2 tests). Minimum assay cut off or negative values in white. Selected plasma sam…
