# Supplementary material for: International Network for Comparison of HIV Neutralization Assays: The NeutNet Report II
Source: PLoS One. 2012 May 9;7(5):e36438. doi: 10.1371/journal.pone.0036438 (PMC3348930; doi:10.1371/journal.pone.0036438)
Supplement: Table S2 — Intra-laboratory consistency of inhibitory concentrations (IC). Foot note: (S2a); Analysis was restricted to tests where it had been possible to calculate an IC value from the data for both tests, and the calculated IC values were within the dilution range used (20–1280). Values were calculated in two ways (1) individually for each IC value across repeat tests that satisfied the predefined criteria and (2) restricted to tests where all three IC values could be calculated. (S2b); Based on data from laboratories 2, 4B, 6A, 10, 12 and 13 (PSV) and laboratories 3B, 6B, 7, 8, 14 and 15 (PBMC). A two-sample t-test was used on the pooled set of fold differences to compare the PSV and PBMC consistency. (XLSX) [file pone.0036438.s005.xlsx]

## Sheet: Sheet1
2a	Overall consistency
	IC values considered individually
		Fold difference		Number of Comparisons
	IC50	1.81		307
	IC75	1.72		232
	IC90	1.65		117
	Tests where all 3 IC values could be calculated
		Fold difference		Number of Comparisons
	IC50	1.75		58
	IC75	1.64		58
	IC90	1.63		58
2b	Comparison of the Intra-lab consistency of PSV and PBMC assays
		Fold difference		Number of Comparisons		p
		PSV	PBMC	PSV	PBMC
	IC50	1.74	1.99	153	117	0.024
	IC75	1.66	1.91	93	111	0.023
	IC90	1.63	2.07	36	70	0.015
Foot note to Table S2:
(S2a); analysis was restricted to tests where it had been possible to calculate an IC value
from the data for both tests, and the calculated IC values were within the dilution range
used (20 – 1280). Values were calculated in two ways (1) individually for each IC value
across repeat tests that satisfied the predefined criteria and (2) restricted to tests where
all three IC values could be calculated.
