# Supplementary material for: International Network for Comparison of HIV Neutralization Assays: The NeutNet Report II
Source: PLoS One. 2012 May 9;7(5):e36438. doi: 10.1371/journal.pone.0036438 (PMC3348930; doi:10.1371/journal.pone.0036438)
Supplement: Table S3 — Inter-laboratory comparisons. Foot note: For each laboratory, a geometric mean IC value for the repeat tests was calculated. For each virus and inhibitory combination, an overall geometric mean of the individual laboratory means was calculated, along with the minimum, maximum, and range between laboratories. Values of the ICs are expressed as µg/ml for TriMab and as reciprocal dilutions for plasma. To allow calculations of the geometric means, any IC value that was greater than the highest dilution used were taken as equal to the next two-fold dilution step, so results recorded as >1280 were taken as equal to 2560. Similarly, IC values that were below the lowest dilution were taken as the next two-fold dilution step (e.g. <20 was converted to 10). To calculate fold-ranges for inter-laboratory comparisons, a conservative estimate was calculated by taking, for example <20 = 20, to give a minimum fold-range. N lab, number of laboratories involved. (XLSX) [file pone.0036438.s006.xlsx]

## Sheet: TriMab
Table S3			Inter-Laboratory comparisons
						TriMab
IC50	Pseudovirus Based Assays					PBMC Assays					Fusion	Plaque reduction
	Labs 6A,10,12,13					Labs 3B,6B,7,8,14,15					Lab 3A	Lab 9
Virus	N lab	Mean	Min	Max	Fold	N lab	Mean	Min	Max	Fold	Mean	Manual reading	Automated reading
92RW009	4	5.9	0.3	38.8	114.5	6	7.3	0.6	>50	90.7	26.1	15.4	4.8
SF 162	4	0.3	<0.2	0.5	2.5	6	0.6	<0.2	1.8	9.2	1.5	1.4	1.8
MN(P)	4	0.3	<0.2	0.7	3.5	4	4.3	1.1	14.5	13.0	1.9	3.1	5.2
QH0692	4	0.8	0.4	2.7	7.5	5	2.7	0.3	7.6	27.9	10.7	1.9	2.8
DU174	4	4.2	1.3	11.4	9.1	5	14.3	1.4	>50	35.2		17.7	15.4
92BR025	4	1.0	<0.2	5.5	27.4	5	11.2	1.3	>50	37.5	32.7	28.1	14.8
92UG024	4	0.4	<0.2	0.8	4.0	6	1.8	0.6	8.2	14.5	3.6	1.4	1.5
CM244	3	13.7	5.2	45.9	8.8	6	13.7	1.0	>50	50.5	11.9	14.9	8.8
IC75	Pseudovirus Based Assays					PBMC Assays					Fusion	Plaque reduction
	Labs 6A,10,12,13					Labs 3B,6B,7,8,14,15					Lab 3A	Lab 9
Virus	N lab	Mean	Min	Max	Fold	N lab	Mean	Min	Max	Fold	Mean	Manual reading	Automated reading
92RW009	4	17.2	1.1	>50	47.2	6	17.8	2.6	>50	19.1	>50	>50	13.4
SF 162	4	0.6	0.3	0.9	3.2	6	2.4	0.4	>50	138.0	7.8	2.6	4.4
MN(P)	4	0.9	0.4	2.3	5.3	4	6.7	1.4	24.2	16.8	9.7	8.7	12.0
QH0692	4	2.4	1.1	6.1	5.6	5	4.9	0.6	12.7	23.0	>50	6.2	8.6
DU174	4	16.3	7.0	23.0	3.3	5	22.7	1.8	>50	28.2		>50	35.4
92BR025	4	3.1	0.8	8.6	11.4	5	19.1	2.6	>50	18.9	>50	>50	>50
92UG024	4	1.1	0.7	2.7	3.9	6	3.4	0.9	7.3	7.9	11.1	4.9	2.9
CM244	3	34.4	13.6	>50	3.7	6	26.9	2.6	>50	19.3	>50	>50	20.4
IC90	Pseudovirus Based Assays					PBMC Assays					Fusion	Plaque reduction
	Labs 6A,10,12,13					Labs 3B,6B,7,8,14,15					Lab 3A	Lab 9
Virus	N lab	Mean	Min	Max	Fold	N lab	Mean	Min	Max	Fold	Mean	Manual reading	Automated reading
92RW009	4	32.5	4.8	>50	10.5	6	36.8	6.8	>50	7.4	>50	>50	>50
SF 162	4	1.4	0.7	2.0	2.9	6	2.3	0.2	7.2	34.1	24.4	5.8	6.1
MN(P)	4	1.9	1.0	7.4	7.4	4	15.8	1.7	>50	29.8	37.5	21.5	44.6
QH0692	4	4.8	2.2	10.7	5.0	5	9.3	1.6	33.0	21.0	>50	14.0	23.4
DU174	4	40.6	25.8	>50	1.9	5	47.0	15.4	>50	3.2		>50	>50
92BR025	4	8.8	2.4	33.3	13.9	5	34.4	2.7	>50	18.8	>50	>50	>50
92UG024	4	2.7	1.4	8.9	6.4	6	8.2	2.2	23.9	10.8	40.8	17.1	37.8
CM244	3	>50	32.7	>50	1.5	6	48.6	2.5	>50	20.1	>50	>50	>50

## Sheet: ARP515
			Inter-Laboratory comparisons
						ARP515
IC50	Pseudovirus Based Assays					PBMC Assays					Fusion	Plaque reduction
	Labs 6A,10,12,13					Labs 3B,6B,7,8,14,15					Lab 3A	Lab 9
Virus	N lab	Mean	Min	Max	Fold	N lab	Mean	Min	Max	Fold	Mean	Manual reading	Automated reading
92RW009	4	48	<20	542	27.1	6	61	<20	410	20.5	47	392	1544
SF 162	4	1070	471	>1280	2.7	6	386	197	718	3.6	54	130	91
MN(P)	4	252	115	477	4.2	3	340	90	937	10.4	221	497	544
QH0692	4	52	22	92	4.1	5	46	<20	320	16	<20	82	62
DU174	4	<20	<20	23	1.2	5	33	<20	179	8.9		22	<20
92BR025	4	28	<20	54	2.7	5	58	40	79	2.0	53	31	<20
92UG024	4	478	<20	>1280	64.0	6	43	<20	121	6.1	36	40	58
CM244	3	69	47	129	2.7	6	58	<20	512	25.6	63	31	61
IC75	Pseudovirus Based Assays					PBMC Assays					Fusion	Plaque reduction
	Labs 6A,10,12,13					Labs 3B,6B,7,8,14,15					Lab 3A	Lab 9
Virus	N lab	Mean	Min	Max	Fold	N lab	Mean	Min	Max	Fold	Mean	Manual reading	Automated reading
92RW009	4	28	<20	102	5.1	6	32	<20	190	9.5	<20	26	63
SF 162	4	414	160	>1280	8.0	6	157	40	398	10.0	<20	42	43
MN(P)	4	130	71	256	3.6	4	113	<20	650	32.5	96	170	339
QH0692	4	<20	<20	32	1.6	5	26	<20	111	5.5	<20	<20	<20
DU174	4	<20	<20	<20	-	5	<20	<20	31	1.6		<20	<20
92BR025	4	<20	<20	<20	-	5	31	<20	51	2.5	28	<20	<20
92UG024	4	199	<20	712	35.6	6	21	<20	43	2.1	<20	<20	<20
CM244	3	26	<20	55	2.8	6	26	<20	109	5.4	31	<20	47
IC90	Pseudovirus Based Assays					PBMC Assays					Fusion	Plaque reduction
	Labs 6A,10,12,13					Labs 3B,6B,7,8,14,15					Lab 3A	Lab 9
Virus	N lab	Mean	Min	Max	Fold	N lab	Mean	Min	Max	Fold	Mean	Manual reading	Automated reading
92RW009	4	<20	<20	<20	-	6	22	<20	90	4.5	<20	<20	21
SF 162	4	128	55	582	10.6	6	71	24	121	5.0	<20	<20	23
MN(P)	4	57	29	110	3.8	4	73	<20	259	13.0	46	61	59
QH0692	4	<20	<20	<20	-	5	20	<20	74	3.7	<20	<20	<20
DU174	4	<20	<20	<20	-	5	<20	<20	25	1.3		<20	<20
92BR025	4	<20	<20	<20	-	5	<20	<20	24	1.2	<20	<20	<20
92UG024	4	82	<20	172	8.6	6	<20	<20	38	1.9	<20	<20	<20
CM244	3	<20	<20	<20	-	6	<20	<20	40	2.0	21	<20	40

## Sheet: ARP516
			Inter-Laboratory comparisons
						ARP516
IC50	Pseudovirus Based Assays					PBMC Assays					Fusion	Plaque reduction
	Labs 6A,10,12,13					Labs 3B,6B,7,8,14,15					Lab 3A	Lab 9
Virus	N lab	Mean	Min	Max	Fold	N lab	Mean	Min	Max	Fold	Mean	Manual reading	Automated reading
92RW009	4	52	<20	1054	52.7	6	70	34	220	6.5	55	32	461
SF 162	4	1209	726	>1280	1.8	6	281	44	962	21.8	109	186	255
MN(P)	4	81	50	281	5.7	4	55	<20	130	6.5	98	<20	<20
QH0692	4	113	53	925	17.4	5	35	<20	93	4.7	<20	<20	<20
DU174	4	20	<20	29	1.5	5	33	<20	262	13.1		<20	23
92BR025	4	374	286	536	1.9	5	216	45	500	11.1	65	<20	96
92UG024	4	659	45	>1280	28.3	6	32	<20	130	6.5	45	21	363
CM244	3	32	28	39	1.4	6	44	<20	160	8.0	114	34	23
IC75	Pseudovirus Based Assays					PBMC Assays					Fusion	Plaque reduction
	Labs 6A,10,12,13					Labs 3B,6B,7,8,14,15					Lab 3A	Lab 9
Virus	N lab	Mean	Min	Max	Fold	N lab	Mean	Min	Max	Fold	Mean	Manual reading	Automated reading
92RW009	4	<20	<20	173	8.7	6	32	<20	170	8.5	29	<20	40
SF 162	4	461	196	921	4.7	6	134	26	460	18.0	21	93	121
MN(P)	4	26	<20	46	2.3	4	32	<20	80	4.0	37	<20	<20
QH0692	4	26	<20	126	6.3	5	<20	<20	52	2.6	<20	<20	<20
DU174	4	<20	<20	<20	-	5	<20	<20	21	1.1		<20	<20
92BR025	4	129	119	139	1.2	5	73	24	301	12.4	32	<20	47
92UG024	4	258	<20	1073	53.6	6	<20	<20	49	2.5	<20	<20	50
CM244	3	<20	<20	<20	-	6	<20	<20	60	3.0	43	<20	<20
IC90	Pseudovirus Based Assays					PBMC Assays					Fusion	Plaque reduction
	Labs 6A,10,12,13					Labs 3B,6B,7,8,14,15					Lab 3A	Lab 9
Virus	N lab	Mean	Min	Max	Fold	N lab	Mean	Min	Max	Fold	Mean	Manual reading	Automated reading
92RW009	4	<20	<20	<20	-	6	20	<20	120	6.0	<20	<20	<20
SF 162	4	181	116	314	2.7	6	85	24	251	10.3	<20	29	61
MN(P)	4	<20	<20	22	1.1	3	<20	<20	<20	-	<20	<20	<20
QH0692	4	<20	<20	80	4.0	5	<20	<20	33	1.7	<20	<20	<20
DU174	4	<20	<20	<20	-	5	<20	<20	<20	-		<20	<20
92BR025	4	52	35	69	2.0	5	39	<20	113	5.6	22	<20	22
92UG024	4	131	<20	451	22.6	6	<20	<20	30	1.5	<20	<20	<20
CM244	3	<20	<20	<20	-	6	<20	<20	40	2.0	22	<20	<20

## Sheet: ARP517
			Inter-Laboratory comparisons
						ARP517
IC50	Pseudovirus Based Assays					PBMC Assays					Fusion	Plaque reduction
	Labs 6A,10,12,13					Labs 3B,6B,7,8,14,15					Lab 3A	Lab 9
Virus	N lab	Mean	Min	Max	Fold	N lab	Mean	Min	Max	Fold	Mean	Manual reading	Automated reading
92RW009	4	74	<20	936	46.8	6	81	28	350	12.3	<20	47	155
SF 162	4	>1280	475	>1280	2.7	6	555	263	1236	4.7	27	113	625
MN(P)	4	370	182	921	5.1	4	506	215	1427	6.0	140	249	421
QH0692	4	58	32	137	4.3	5	37	<20	62	3.1	<20	31	28
DU174	4	<20	<20	31	1.5	5	44	<20	497	24.9		<20	22
92BR025	4	38	24	71	2.9	5	82	<20	301	15.1	<20	22	22
92UG024	4	503	20	>1280	62.5	6	33	<20	160	8.0	<20	<20	79
CM244	3	92	69	137	2.0	6	73	<20	286	14.3	<20	34	63
IC75	Pseudovirus Based Assays					PBMC Assays					Fusion	Plaque reduction
	Labs 6A,10,12,13					Labs 3B,6B,7,8,14,15					Lab 3A	Lab 9
Virus	N lab	Mean	Min	Max	Fold	N lab	Mean	Min	Max	Fold	Mean	Manual reading	Automated reading
92RW009	4	29	<20	131	6.6	6	36	<20	230	11.5	<20	<20	94
SF 162	4	431	170	1681	7.6	6	187	33	872	26.6	<20	34	133
MN(P)	4	131	75	291	3.9	4	200	60	1116	18.6	29.5	113	220
QH0692	4	<20	<20	36	1.8	5	21	<20	41	2.1	<20	<20	<20
DU174	4	<20	<20	<20	-	5	<20	<20	46	2.3		<20	<20
92BR025	4	<20	<20	<20	-	5	29	<20	93	4.6	<20	<20	<20
92UG024	4	186	<20	883	44.1	6	21	<20	90	4.5	<20	<20	53
CM244	3	27	<20	48	2.4	6	35	<20	171	8.6	<20	<20	44
IC90	Pseudovirus Based Assays					PBMC Assays					Fusion	Plaque reduction
	Labs 6A,10,12,13					Labs 3B,6B,7,8,14,15					Lab 3A	Lab 9
Virus	N lab	Mean	Min	Max	Fold	N lab	Mean	Min	Max	Fold	Mean	Manual reading	Automated reading
92RW009	4	<20	<20	<20	-	6	21	<20	160	8.0	<20	<20	28
SF 162	4	133	62	561	9.1	6	86	<20	412	20.6	<20	<20	33
MN(P)	4	48	36	78	2.2	4	146	40	963	24.1	<20	54	136
QH0692	4	<20	<20	<20	-	5	<20	<20	21	1.1	<20	<20	<20
DU174	4	<20	<20	<20	-	5	<20	<20	21	1.1		<20	<20
92BR025	4	<20	<20	<20	-	5	<20	<20	49	2.4	<20	<20	<20
92UG024	4	75	<20	164	8.2	6	<20	<20	<20	-	<20	<20	42
CM244	3	<20	<20	22	1.1	6	<20	<20	40	2.0	<20	<20	26

## Sheet: ARP518
			Inter-Laboratory comparisons
						ARP518
IC50	Pseudovirus Based Assays					PBMC Assays					Fusion	Plaque reduction
	Labs 6A,10,12,13					Labs 3B,6B,7,8,14,15					Lab 3A	Lab 9
Virus	N lab	Mean	Min	Max	Fold	N lab	Mean	Min	Max	Fold	Mean	Manual reading	Automated reading
92RW009	4	82	36	253	7.0	6	81	40	280	7.0	86	39	325
SF 162	4	187	119	293	2.5	6	232	52	1220	23.3	52	74	90
MN(P)	4	92	64	203	3.2	4	233	<20	>1280	64.0	86	32	116
QH0692	4	38	27	58	2.2	5	35	<20	117	5.8	<20	<20	<20
DU174	4	88	23	775	33.0	5	36	<20	151	7.6		<20	<20
92BR025	4	149	120	176	1.5	5	180	37	>1280	34.2	108	<20	81
92UG024	4	181	20	>1280	63.2	6	40	<20	79	4.0	71	<20	60
CM244	3	74	57	122	2.1	6	27	<20	71	3.6	164	<20	82
IC75	Pseudovirus Based Assays					PBMC Assays					Fusion	Plaque reduction
	Labs 6A,10,12,13					Labs 3B,6B,7,8,14,15					Lab 3A	Lab 9
Virus	N lab	Mean	Min	Max	Fold	N lab	Mean	Min	Max	Fold	Mean	Manual reading	Automated reading
92RW009	4	35	<20	95	4.8	6	35	<20	100	5.0	43	<20	80
SF 162	4	82	53	115	2.2	6	93	38	429	11.4	18	32	44
MN(P)	4	37	27	64	2.4	4	152	<20	1040	52.0	38	<20	29
QH0692	4	<20	<20	<20	-	5	<20	<20	50	2.5	<20	<20	<20
DU174	4	26	<20	40	2.0	5	<20	<20	<20	-		<20	<20
92BR025	4	53	42	78	1.9	5	47	<20	184	9.2	52	<20	33
92UG024	4	68	<20	218	10.9	6	22	<20	35	1.7	31	<20	<20
CM244	3	31	21	60	2.9	6	22	<20	127	6.3	79	<20	54
IC90	Pseudovirus Based Assays					PBMC Assays					Fusion	Plaque reduction
	Labs 6A,10,12,13					Labs 3B,6B,7,8,14,15					Lab 3A	Lab 9
Virus	N lab	Mean	Min	Max	Fold	N lab	Mean	Min	Max	Fold	Mean	Manual reading	Automated reading
92RW009	4	<20	<20	28	1.4	6	23	<20	48	2.4	24	<20	<20
SF 162	4	34	25	46	1.8	6	68	30	213	7.2	<20	<20	<20
MN(P)	4	<20	<20	20	-	4	95	<20	780	39.0	24	<20	<20
QH0692	4	<20	<20	<20	-	5	<20	<20	26	1.3	<20	<20	<20
DU174	4	<20	<20	<20	-	5	<20	<20	<20	-		<20	<20
92BR025	4	21	<20	25	1.3	5	25	<20	83	4.2	24	<20	21
92UG024	4	30	<20	49	2.5	6	<20	<20	24	1.2	<20	<20	<20
CM244	3	<20	<20	<20	-	6	<20	<20	77	3.9	22	<20	<20

## Sheet: ARP519
			Inter-Laboratory comparisons
						ARP519
IC50	Pseudovirus Based Assays					PBMC Assays					Fusion	Plaque reduction
	Labs 6A,10,12,13					Labs 3B,6B,7,8,14,15					Lab 3A	Lab 9
Virus	N lab	Mean	Min	Max	Fold	N lab	Mean	Min	Max	Fold	Mean	Manual reading	Automated reading
92RW009	4	108	35	1173	33.2	5	115	<20	252	12.6	85	54	327
SF 162	4	346	107	861	8.1	6	236	45	1280	28.7	46	243	747
MN(P)	4	46	23	70	3.1	4	42	<20	110	5.5	70	35	<20
QH0692	4	59	24	203	8.5	5	56	<20	181	9.1	<20	57	65
DU174	4	578	371	1114	3.0	5	220	160	320	2.0		640	2023
92BR025	4	418	157	1140	7.3	5	279	93	1810	13.7	150	320	280
92UG024	4	921	66	6788	19.4	6	54	<20	190	9.5	69	21	84
CM244	3	41	22	57	2.6	5	53	21	226	11.0	140	<20	24
IC75	Pseudovirus Based Assays					PBMC Assays					Fusion	Plaque reduction
	Labs 6A,10,12,13					Labs 3B,6B,7,8,14,15					Lab 3A	Lab 9
Virus	N lab	Mean	Min	Max	Fold	N lab	Mean	Min	Max	Fold	Mean	Manual reading	Automated reading
92RW009	4	31	<20	155	7.7	6	63	<20	218	10.9	40	21	106
SF 162	4	98	40	177	4.4	6	83	26	851	32.4	<20	51	137
MN(P)	4	<20	<20	26	1.3	4	34	<20	90	4.5	36	<20	<20
QH0692	4	<20	<20	45	2.2	5	30	<20	117	5.8	<20	<20	32
DU174	4	218	101	661	6.6	5	101	64	150	2.4		113	277
92BR025	4	148	81	303	3.7	5	90	32	301	9.4	60	57	42
92UG024	4	285	24	1214	49.6	6	24	<20	50	2.5	23	<20	<20
CM244	3	<20	<20	<20	-	6	26	<20	61	3.0	61	<20	<20
IC90	Pseudovirus Based Assays					PBMC Assays					Fusion	Plaque reduction
	Labs 6A,10,12,13					Labs 3B,6B,7,8,14,15					Lab 3A	Lab 9
Virus	N lab	Mean	Min	Max	Fold	N lab	Mean	Min	Max	Fold	Mean	Manual reading	Automated reading
92RW009	4	<20	<20	<20	-	6	27	<20	127	6.4	20	<20	22
SF 162	4	34	24	41	1.7	5	59	<20	280	14.0	<20	22	37
MN(P)	4	<20	<20	<20	-	3	22	<20	41	2.0	<20	<20	<20
QH0692	4	<20	<20	<20	-	5	<20	<20	66	3.3	<20	<20	<20
DU174	4	124	71	422	6.0	5	40	<20	78	3.9		41	28
92BR025	4	61	40	101	2.5	5	56	<20	301	15.1	36	26	24
92UG024	4	103	<20	316	15.8	4	<20	<20	<20	-	<20	<20	<20
CM244	3	<20	<20	<20	-	6	<20	<20	20	-	<20	<20	<20

## Sheet: ARP520
			Inter-Laboratory comparisons
						ARP520
IC50	Pseudovirus Based Assays					PBMC Assays					Fusion	Plaque reduction
	Labs 6A,10,12,13					Labs 3B,6B,7,8,14,15					Lab 3A	Lab 9
Virus	N lab	Mean	Min	Max	Fold	N lab	Mean	Min	Max	Fold	Mean	Manual reading	Automated reading
92RW009	4	48	<20	995	49.8	5	232	60	>1280	21.3	54	166	149
SF 162	4	194	121	456	3.8	6	302	63	>1280	20.3	21	219	1072
MN(P)	4	46	<20	161	8.1	4	96	<20	865	43.3	53	<20	<20
QH0692	4	38	31	46	1.5	5	62	<20	301	15.1	<20	59	38
DU174	4	38	26	58	2.2	5	61	21	310	14.8		80	119
92BR025	4	367	205	858	4.2	5	240	130	345	2.7	77	356	628
92UG024	4	437	56	1031	18.6	5	65	<20	221	11.1	64	57	136
CM244	3	126	65	185	2.9	6	95	28	400	14.1	115	49	123
IC75	Pseudovirus Based Assays					PBMC Assays					Fusion	Plaque reduction
	Labs 6A,10,12,13					Labs 3B,6B,7,8,14,15					Lab 3A	Lab 9
Virus	N lab	Mean	Min	Max	Fold	N lab	Mean	Min	Max	Fold	Mean	Manual reading	Automated reading
92RW009	4	22	<20	110	5.5	5	68	<20	199	10.0	32	66	86
SF 162	4	71	36	174	4.9	6	112	<20	749	37.5	<20	47	174
MN(P)	4	21	<20	31	1.6	4	69	<20	440	22.0	27	<20	<20
QH0692	4	<20	<20	21	1.1	5	26	<20	52	2.6	<20	21	20
DU174	4	<20	<20	<20	-	5	46	36	67	1.9		26	67
92BR025	4	117	80	200	2.5	5	96	36	301	8.3	42	91	213
92UG024	4	151	<20	373	18.7	6	46	<20	110	5.5	24	27	56
CM244	3	44	29	74	2.6	5	35	<20	90	4.5	47	<20	87
IC90	Pseudovirus Based Assays					PBMC Assays					Fusion	Plaque reduction
	Labs 6A,10,12,13					Labs 3B,6B,7,8,14,15					Lab 3A	Lab 9
Virus	N lab	Mean	Min	Max	Fold	N lab	Mean	Min	Max	Fold	Mean	Manual reading	Automated reading
92RW009	4	<20	<20	<20	-	6	53	<20	490	24.5	<20	24	26
SF 162	4	31	<20	70	3.5	5	88	<20	578	28.9	<20	<20	36
MN(P)	4	<20	<20	<20	-	4	45	<20	279	13.9	<20	<20	<20
QH0692	4	<20	<20	<20	-	5	<20	<20	23	1.2	<20	<20	<20
DU174	4	<20	<20	<20	-	5	23	<20	34	1.7		<20	<20
92BR025	4	47	33	78	2.4	5	69	<20	301	15.1	29	34	20
92UG024	4	74	<20	145	7.3	6	28	<20	73	3.7	<20	<20	29
CM244	3	21	<20	32	1.6	6	<20	<20	53	2.7	24	<20	26

## Sheet: ARP521
			Inter-Laboratory comparisons
						ARP521
IC50	Pseudovirus Based Assays					PBMC Assays					Fusion	Plaque reduction
	Labs 6A,10,12,13					Labs 3B,6B,7,8,14,15					Lab 3A	Lab 9
Virus	N lab	Mean	Min	Max	Fold	N lab	Mean	Min	Max	Fold	Mean	Manual reading	Automated reading
92RW009	4	59	<20	>1280	64.0	6	46	<20	304	15.2	22	21	<20
SF 162	4	589	301	>1280	4.3	6	393	60	>1280	21.2	29	98	42
MN(P)	4	64	28	178	6.3	4	40	<20	270	13.5	78	<20	<20
QH0692	4	46	24	114	4.8	5	26	<20	61	3.1	<20	27	<20
DU174	4	29	<20	89	4.4	5	52	<20	396	19.8		<20	28
92BR025	4	86	34	225	6.7	5	42	<20	330	16.5	28	<20	<20
92UG024	4	900	81	>1280	15.7	6	27	<20	194	9.7	<20	<20	32
CM244	3	40	23	94	4.1	6	33	<20	100	5.0	40	27	<20
IC75	Pseudovirus Based Assays					PBMC Assays					Fusion	Plaque reduction
	Labs 6A,10,12,13					Labs 3B,6B,7,8,14,15					Lab 3A	Lab 9
Virus	N lab	Mean	Min	Max	Fold	N lab	Mean	Min	Max	Fold	Mean	Manual reading	Automated reading
92RW009	4	<20	<20	118	5.9	6	25	<20	134	6.7	<20	<20	<20
SF 162	4	205	85	4841	5.6	6	154	<20	532	26.6	<20	33	<20
MN(P)	4	23	<20	32	1.6	4	31	<20	351	17.6	23	<20	<20
QH0692	4	<20	<20	52	2.6	5	<20	<20	<20	-	<20	<20	<20
DU174	4	<20	<20	25	1.2	5	<20	<20	83	4.2		<20	<20
92BR025	4	27	<20	58	2.9	5	24	<20	89	4.4	<20	<20	<20
92UG024	4	278	<20	>1280	64.0	6	<20	<20	87	4.3	<20	<20	<20
CM244	3	<20	<20	<20	-	6	<20	<20	50	2.5	<20	<20	<20
IC90	Pseudovirus Based Assays					PBMC Assays					Fusion	Plaque reduction
	Labs 6A,10,12,13					Labs 3B,6B,7,8,14,15					Lab 3A	Lab 9
Virus	N lab	Mean	Min	Max	Fold	N lab	Mean	Min	Max	Fold	Mean	Manual reading	Automated reading
92RW009	4	<20	<20	<20	-	6	<20	<20	52	2.6	<20	<20	<20
SF 162	4	66	31	127	4.1	6	78	<20	212	10.6	<20	<20	<20
MN(P)	4	<20	<20	<20	-	4	24	<20	194	9.7	<20	<20	<20
QH0692	4	<20	<20	<20	-	5	<20	<20	<20	-	<20	<20	<20
DU174	4	<20	<20	<20	-	5	<20	<20	28	1.4		<20	<20
92BR025	4	<20	<20	<20	-	5	<20	<20	38	1.9	<20	<20	<20
92UG024	4	131	<20	629	31.5	6	<20	<20	55	2.7	<20	<20	<20
CM244	3	<20	<20	<20	-	6	<20	<20	60	3.0	<20	<20	<20

## Sheet: ARP522
			Inter-Laboratory comparisons
						ARP522
IC50	Pseudovirus Based Assays					PBMC Assays					Fusion	Plaque reduction
	Labs 6A,10,12,13					Labs 3B,6B,7,8,14,15					Lab 3A	Lab 9
Virus	N lab	Mean	Min	Max	Fold	N lab	Mean	Min	Max	Fold	Mean	Manual reading	Automated reading
92RW009	4	123	21	>1280	61.1	5	50	<20	99	5.0	68	23	<20
SF 162	4	>1280	682	>1280	1.9	5	239	50	991	19.7	88	<20	22
MN(P)	4	49	21	345	16.6	4	47	<20	615	30.7	152	<20	<20
QH0692	4	58	<20	109	5.5	5	33	<20	89	4.4	<20	<20	<20
DU174	4	42	23	100	4.4	5	36	20	101	5.0		69	198
92BR025	4	101	72	150	2.1	5	50	32	101	3.2	114	35	<20
92UG024	4	>1280	212	>1280	6.1	6	36	<20	272	13.6	89	<20	<20
CM244	3	29	20	40	2.0	6	39	<20	326	16.3	81	<20	20
IC75	Pseudovirus Based Assays					PBMC Assays					Fusion	Plaque reduction
	Labs 6A,10,12,13					Labs 3B,6B,7,8,14,15					Lab 3A	Lab 9
Virus	N lab	Mean	Min	Max	Fold	N lab	Mean	Min	Max	Fold	Mean	Manual reading	Automated reading
92RW009	4	41	<20	441	22.0	6	43	<20	300	15.0	32	<20	<20
SF 162	4	567	295	>1280	4.3	6	142	35	722	20.9	26	<20	<20
MN(P)	4	<20	<20	49	2.5	4	36	<20	339	17.0	64	<20	<20
QH0692	4	<20	<20	31	1.6	5	22	<20	60	3.0	<20	<20	<20
DU174	4	<20	<20	24	1.2	5	<20	<20	24	1.2		<20	<20
92BR025	4	29	<20	40	2.0	5	21	<20	56	2.8	41	<20	<20
92UG024	4	567	43	>1280	29.6	6	<20	<20	96	4.8	32	<20	<20
CM244	3	<20	<20	<20	-	6	22	<20	150	7.5	36	<20	<20
IC90	Pseudovirus Based Assays					PBMC Assays					Fusion	Plaque reduction
	Labs 6A,10,12,13					Labs 3B,6B,7,8,14,15					Lab 3A	Lab 9
Virus	N lab	Mean	Min	Max	Fold	N lab	Mean	Min	Max	Fold	Mean	Manual reading	Automated reading
92RW009	4	<20	<20	50	2.5	6	22	<20	90	4.5	22	<20	<20
SF 162	4	197	82	546	6.7	6	60	<20	263	13.2	<20	<20	<20
MN(P)	4	<20	<20	<20	-	4	32	<20	225	11.2	21	<20	<20
QH0692	4	<20	<20	20	-	5	<20	<20	<20	-	<20	<20	<20
DU174	4	<20	<20	<20	-	5	<20	<20	<20	-		<20	<20
92BR025	4	<20	<20	21	1.1	5	<20	<20	35	1.7	25	<20	<20
92UG024	4	309	28	1252	44.3	6	<20	<20	69	3.5	<20	<20	<20
CM244	3	<20	<20	<20	-	6	<20	<20	62	3.1	23	<20	<20
